# Supplementary material for: Burden of Healthcare-Associated Infections in Sicily, Italy: Estimates from the Regional Point Prevalence Surveys 2016–2018
Source: Antibiotics (Basel). 2021 Nov 8;10(11):1360. doi: 10.3390/antibiotics10111360 (PMC8614974; doi:10.3390/antibiotics10111360)
Supplement: Supplementary file 1 [file antibiotics-10-01360-s001.zip]

Archive with 1 entries (1 files):
- antibiotics-1454275-supplementary.xlsx
