# Supplementary material for: Burden of Healthcare-Associated Infections in Sicily, Italy: Estimates from the Regional Point Prevalence Surveys 2016–2018
Source: Antibiotics (Basel). 2021 Nov 8;10(11):1360. doi: 10.3390/antibiotics10111360 (PMC8614974; doi:10.3390/antibiotics10111360)
Supplement: Supplementary file 1 [file antibiotics-10-01360-s001.zip › antibiotics-1454275-supplementary.xlsx]

## Sheet: Foglio2
Model		YLD			YLL			DALY			DALY per Case			YLD per 100,000			YLL per 100,000			DALY per 100,000			Cases per year			Incidence per 100,000			Deaths per year			Mortality per 100,000
		LL	Median	UL	LL	Median	UL	LL	Median	UL	LL	Median	UL	LL	Median	UL	LL	Median	UL	LL	Median	UL	LL	Median	UL	LL	Median	UL	LL	Median	UL	LL	Median	UL
HA BSI	McCabe 1	171.645	269.93	402.532	835.343	1382.19	2150.71	1024.88	1653.01	2535.23	2.39085	3.21529	4.14941	7.00939	11.023	16.438	34.1126	56.4441	87.8276	41.8525	67.5033	103.53	364.787	518.695	691.201	14.8966	21.1818	28.2263	44.9657	70.4882	101.704	1.83624	2.8785	4.15325
	McCabe 2	6.42837	13.4162	23.1162	29.3221	63.1634	113.246	36.1788	76.7052	134.969	0.395965	0.495575	0.592505	0.262513	0.547871	0.943986	1.19742	2.57938	4.62457	1.47742	3.13238	5.51167	75.3561	156.233	265.119	3.07729	6.38004	10.8265	9.85159	21.2177	38.0582	0.402305	0.866458	1.55417
	McCabe 3	8.70797	12.1848	16.628	25.1463	38.4513	55.7119	34.6502	50.6687	71.3999	0.0699808	0.0858353	0.101471	0.355604	0.497587	0.679031	1.02689	1.57022	2.27509	1.415	2.06914	2.91573	433.329	591.628	794.365	17.6957	24.1601	32.4392	52.8207	80.7731	117.067	2.15702	3.2985	4.78061
	Aggregate	186.781	295.531	442.276	889.811	1483.81	2319.66	1095.71	1780.38	2741.59	1.25443	1.40569	1.56601	7.6275	12.0685	18.0611	36.3369	60.5937	94.7272	44.745	72.7049	111.957	873.472	1266.56	1750.68	35.6696	51.7219	71.492	107.638	172.479	256.829	4.39557	7.04345	10.488
HAP	McCabe 1	1271.8	1525.82	1805.05	2472.53	2942.72	3475.41	3760.73	4472.62	5249.61	0.843255	0.922479	1.01149	51.936	62.3095	73.7122	100.97	120.171	141.924	153.575	182.646	214.376	4217.69	4849.86	5489.86	172.236	198.052	224.187	150.578	174.7	199.31	6.14911	7.13414	8.13914
	McCabe 2	173.797	204.353	237.511	298.31	348.471	404.066	474.504	552.876	638.431	0.162694	0.169665	0.176681	7.09729	8.34509	9.69915	12.182	14.2304	16.5007	19.3772	22.5776	26.0714	2809.81	3260.08	3743.53	114.743	133.131	152.873	100.358	117.273	135.984	4.09829	4.78904	5.55312
	McCabe 3	32.0226	39.0658	46.7464	31.1346	38.188	45.7774	63.4831	77.3283	92.0151	0.0331268	0.0343263	0.0355256	1.30769	1.59532	1.90897	1.27143	1.55947	1.86939	2.59243	3.15782	3.75758	1859.3	2249.8	2674.67	75.9274	91.874	109.225	66.0486	81.0426	97.0433	2.6972	3.30951	3.96292
	Aggregate	1477.62	1769.24	2089.31	2801.98	3329.38	3925.26	4298.72	5102.82	5980.05	0.483719	0.492563	0.502185	60.341	72.2499	85.3203	114.423	135.961	160.294	175.545	208.382	244.205	8886.8	10359.7	11908.1	362.907	423.057	486.285	316.985	373.015	432.337	12.9446	15.2327	17.6552
SSI	McCabe 1	4.72078	6.8413	9.39685	1253.72	1452.89	1648.33	1260.18	1459.54	1656.47	0.430902	0.454499	0.477808	0.19278	0.279375	0.383736	51.1978	59.3309	67.3123	51.4614	59.6028	67.6446	2796.12	3208.89	3636.75	114.184	131.04	148.513	75.1738	87.9414	101.425	3.06984	3.59123	4.14186
	McCabe 2	0.314547	0.648548	1.19778	13.3582	22.9022	35.9571	13.7752	23.544	36.9248	0.0573204	0.0769065	0.095541	0.0128451	0.0264845	0.0489134	0.545504	0.935246	1.46837	0.562533	0.961457	1.50789	183.125	309.953	483.869	7.47821	12.6574	19.7596	4.48118	7.69163	12.0624	0.182996	0.3141	0.492587
	McCabe 3	1.23883	2.08338	3.27826	11.4026	15.5837	20.1259	12.9935	17.7349	22.8568	0.0165064	0.0179686	0.0192043	0.0505897	0.0850783	0.133873	0.465642	0.636385	0.821873	0.530609	0.724232	0.933396	730.56	986.285	1268.15	29.8336	40.2765	51.7868	23.9344	32.6417	42.098	0.9774	1.33297	1.71914
	Aggregate	6.27415	9.57323	13.8729	1278.48	1491.37	1704.41	1286.95	1500.82	1716.25	0.346904	0.333136	0.318487	0.256215	0.390938	0.566522	52.209	60.9026	69.6025	52.5546	61.2885	70.0859	3709.81	4505.13	5388.77	151.496	183.974	220.059	103.589	128.275	155.585	4.23024	5.2383	6.35358
HA UTI	McCabe 1	4.33016	5.83876	7.59152	0	0	0	4.33016	5.83876	7.59152	0.00144066	0.00186457	0.00232167	0.176829	0.238435	0.310012	0	0	0	0.176829	0.238435	0.310012	2691.12	3132.55	3596.41	109.896	127.923	146.865	0	0	0	0	0	0
	McCabe 2	1.87859	2.69163	3.68455	0	0	0	1.87859	2.69163	3.68455	0.00140745	0.00187104	0.00240594	0.0767153	0.109917	0.150465	0	0	0	0.0767153	0.109917	0.150465	1163.24	1439.47	1732.84	47.5028	58.7831	70.7635	0	0	0	0	0	0
	McCabe 3	2.59426	3.60073	4.87458	0	0	0	2.59426	3.60073	4.87458	0.00140955	0.00186909	0.0023841	0.105941	0.147042	0.199061	0	0	0	0.105941	0.147042	0.199061	1620.01	1928.57	2253.93	66.1558	78.7564	92.0428	0	0	0	0	0	0
	Aggregate	8.80301	12.1311	16.1507	0	0	0	8.80301	12.1311	16.1507	0.00160804	0.00186615	0.0021298	0.359485	0.495394	0.659538	0	0	0	0.359485	0.495394	0.659538	5474.37	6500.6	7583.18	223.555	265.462	309.671	0	0	0	0	0	0
Aggregate		1811.28	2091.94	2400.84	5529.08	6331.16	7273	7393.61	8424.02	9604.66	0.331418	0.371629	0.417125	73.9667	85.4279	98.0421	225.789	258.543	297.005	301.93	344.008	392.222	21443.7	22675.5	23900.1	875.688	925.989	975.998	618.854	676.465	738.161	25.2719	27.6245	30.144
